# Supplementary material for: A Dissolving Microneedle Design for Poorly Water-Soluble Drugs for Enhanced Skin Permeation and Transdermal Delivery Fabricated Using 3D Printing
Source: Micromachines (Basel). 2026 Mar 5;17(3):324. doi: 10.3390/mi17030324 (PMC13028163; doi:10.3390/mi17030324)
Supplement: Supplementary file 1 [file micromachines-17-00324-s001.zip]

Archive with 1 entries (1 files):
- micromachines-4160657-supplementary.pdf
